# Supplementary material for: Evidence that duplications of 22q11.2 protect against schizophrenia
Source: Mol Psychiatry. 2013 Nov 12;19(1):37–40. doi: 10.1038/mp.2013.156 (PMC3873028; doi:10.1038/mp.2013.156)
Supplement: Supplementary Table S4 [file mp2013156x1.xls]

## Sheet: CNV22q-data
Sample	HIGH (upper 95% CI)	LOW (lower 95% CI)	MEAN log2 RPKM	GENE	ensembl	CHR	Gene Start (bp) -- HG19	Gene End (bp) -- HG19	boundary in yellow
22qdel (16)	1.88289	1.38832	1.6356
normal 2N (821)	1.51382	1.41771	1.46577	CECR7	ENSG00000237438	22	17517460	17539682
22qdup (6)	2.61433	1.61324	2.11378
22qdel (16)	2.1659	1.94902	2.05746
normal 2N (821)	2.11049	2.07672	2.09361	IL17RA	ENSG00000177663	22	17565844	17596583
22qdup (6)	2.29454	2.07649	2.18551
22qdel (16)	3.46737	3.35831	3.41284
normal 2N (821)	3.43289	3.40551	3.4192	CECR5	ENSG00000069998	22	17618401	17646177
22qdup (6)	3.76276	3.43286	3.59781
22qdel (16)	3.91475	3.20518	3.55996
normal 2N (821)	3.47535	3.39479	3.43507	CECR1	ENSG00000093072	22	17660194	17702879
22qdup (6)	4.2358	3.44631	3.84105
22qdel (16)	6.12865	6.05203	6.09034
normal 2N (821)	5.95151	5.93412	5.94281	ATP6V1E1	ENSG00000131100	22	18074902	18111584
22qdup (6)	6.06088	5.90952	5.9852
22qdel (16)	3.55389	3.39945	3.47667
normal 2N (821)	3.52831	3.50885	3.51858	BCL2L13	ENSG00000099968	22	18111621	18213388
22qdup (6)	3.6048	3.46771	3.53625
22qdel (16)	5.32405	5.06192	5.19299
normal 2N (821)	5.20474	5.16159	5.18317	BID	ENSG00000015475	22	18216906	18257536
22qdup (6)	5.47045	5.03923	5.25484
22qdel (16)	1.34744	1.02032	1.18388
normal 2N (821)	1.30981	1.24976	1.27978	MICAL3	ENSG00000243156	22	18270415	18507325
22qdup (6)	1.86479	0.979962	1.42238
22qdel (16)	3.9207	3.72386	3.82228
normal 2N (821)	4.00656	3.97367	3.99012	PEX26	ENSG00000215193	22	18560689	18613905
22qdup (6)	3.92216	3.6503	3.78623
22qdel (16)	0.761889	0.579989	0.670939
normal 2N (821)	1.10601	1.08052	1.09326	DGCR6	ENSG00000183628	22	18893541	18901751
22qdup (6)	1.63365	1.13586	1.38476
22qdel (16)	2.99383	2.7457	2.86976
normal 2N (821)	3.79489	3.77231	3.7836	DGCR2	ENSG00000070413	22	19023795	19109967
22qdup (6)	4.36966	3.89788	4.13377
22qdel (16)	1.52434	1.33817	1.43125
normal 2N (821)	2.16032	2.14006	2.15019	DGCR14	ENSG00000100056	22	19117792	19132197
22qdup (6)	2.66755	2.39974	2.53365
22qdel (16)	4.06626	3.77301	3.91963
normal 2N (821)	4.93097	4.90418	4.91758	SLC25A1	ENSG00000100075	22	19163095	19166343
22qdup (6)	5.52211	5.14596	5.33403
22qdel (16)	1.98834	1.74835	1.86834
normal 2N (821)	2.67452	2.6521	2.66331	HIRA	ENSG00000100084	22	19318221	19435224
22qdup (6)	3.16931	2.64345	2.90638
22qdel (16)	1.97008	1.76637	1.86822
normal 2N (821)	2.55013	2.52849	2.53931	C22orf39	ENSG00000242259	22	19338891	19435755
22qdup (6)	3.20036	2.66687	2.93361
22qdel (16)	3.97947	3.71174	3.8456
normal 2N (821)	4.76705	4.7453	4.75618	MRPL40	ENSG00000185608	22	19419425	19423598
22qdup (6)	5.53284	4.8431	5.18797
22qdel (16)	3.29527	3.04381	3.16954
normal 2N (821)	4.00101	3.9831	3.99205	UFD1L	ENSG00000070010	22	19437464	19466738
22qdup (6)	4.71432	4.32754	4.52093
22qdel (16)	4.06951	3.75579	3.91265
normal 2N (821)	4.83524	4.80913	4.82219	CDC45	ENSG00000093009	22	19466982	19508135
22qdup (6)	5.5437	5.12414	5.33392
22qdel (16)	0.775291	0.634251	0.704771
normal 2N (821)	1.16116	1.13677	1.14896	GNB1L	ENSG00000185838	22	19770747	19842462
22qdup (6)	1.57846	1.20428	1.39137
22qdel (16)	1.57326	1.34787	1.46056
normal 2N (821)	2.26559	2.2456	2.25559	C22orf29	ENSG00000215012	22	19833661	19842419
22qdup (6)	2.7742	2.37053	2.57237
22qdel (16)	2.33906	2.05681	2.19794
normal 2N (821)	3.0209	2.9947	3.0078	TXNRD2	ENSG00000184470	22	19863040	19929341
22qdup (6)	3.45002	3.08544	3.26773
22qdel (16)	3.39263	2.92216	3.15739
normal 2N (821)	4.27767	4.24583	4.26175	COMT	ENSG00000093010	22	19929130	19957498
22qdup (6)	5.04019	4.34095	4.69057
22qdel (16)	2.43063	2.22548	2.32805
normal 2N (821)	3.03087	3.0065	3.01869	C22orf25	ENSG00000183597	22	20004537	20053449
22qdup (6)	3.73073	3.29554	3.51313
22qdel (16)	3.31899	3.12808	3.22353
normal 2N (821)	3.72812	3.70941	3.71876	DGCR8	ENSG00000128191	22	20067755	20099400
22qdup (6)	4.10286	3.93562	4.01924
22qdel (16)	3.41681	3.18825	3.30253
normal 2N (821)	4.12222	4.09552	4.10887	TRMT2A	ENSG00000099899	22	20099389	20104915
22qdup (6)	4.92142	4.34231	4.63186
22qdel (16)	5.64981	5.34963	5.49972
normal 2N (821)	6.45421	6.42891	6.44156	RANBP1	ENSG00000099901	22	20103461	20114878
22qdup (6)	7.08833	6.67599	6.88216
22qdel (16)	2.26215	2.02377	2.14296
normal 2N (821)	2.73771	2.71	2.72386	ZDHHC8	ENSG00000099904	22	20116979	20135530
22qdup (6)	3.66169	3.13309	3.39739
22qdel (16)	2.8593	2.47278	2.66604
normal 2N (821)	3.5966	3.56238	3.57949	DGCR6L	ENSG00000128185	22	20301799	20307603
22qdup (6)	4.17976	3.74401	3.96188
22qdel (16)	2.70848	2.39293	2.55071
normal 2N (821)	2.72063	2.68282	2.70173	PI4KAP1	ENSG00000215513	22	20383524	20427835
22qdup (6)	3.45924	2.74863	3.10394
22qdel (16)	2.3255	1.81629	2.0709
normal 2N (821)	2.24177	2.15154	2.19665	USP41	ENSG00000161133	22	20704868	20745048
22qdup (6)	2.85618	1.56526	2.21072
22qdel (16)	1.07363	0.84403	0.958832
normal 2N (821)	1.65448	1.63022	1.64235	ZNF74	ENSG00000185252	22	20748405	20762745
22qdup (6)	2.10272	1.77788	1.9403
22qdel (16)	2.30868	2.04155	2.17511
normal 2N (821)	3.08232	3.05526	3.06879	KLHL22	ENSG00000099910	22	20783528	20850170
22qdup (6)	3.7722	3.20071	3.48646
22qdel (16)	3.25454	2.98641	3.12047
normal 2N (821)	3.95631	3.93326	3.94479	MED15	ENSG00000099917	22	20850200	20941919
22qdup (6)	4.5834	4.15449	4.36894
22qdel (16)	3.60401	3.35591	3.47996
normal 2N (821)	4.42608	4.40471	4.4154	PI4KA	ENSG00000241973	22	21061979	21213705
22qdup (6)	4.94104	4.49005	4.71554
22qdel (16)	2.76411	2.47025	2.61718
normal 2N (821)	3.54933	3.52811	3.53872	SNAP29	ENSG00000099940	22	21213271	21245502
22qdup (6)	4.04556	3.56847	3.80701
22qdel (16)	3.8538	3.56123	3.70752
normal 2N (821)	4.66686	4.64817	4.65751	CRKL	ENSG00000099942	22	21271714	21308037
22qdup (6)	5.23151	4.76289	4.9972
22qdel (16)	3.0392	2.76786	2.90353
normal 2N (821)	3.60856	3.58336	3.59596	LZTR1	ENSG00000099949	22	21333751	21353327
22qdup (6)	4.47698	4.07006	4.27352
22qdel (16)	2.96702	2.69032	2.82867
normal 2N (821)	3.71774	3.69495	3.70634	THAP7	ENSG00000184436	22	21353393	21356485
22qdup (6)	4.39531	3.79268	4.09399
22qdel (16)	1.25657	1.1965	1.22653
normal 2N (821)	1.28909	1.27342	1.28126	HIC2	ENSG00000169635	22	21771693	21805752
22qdup (6)	1.37465	1.22283	1.29874
22qdel (16)	2.42026	2.19652	2.30839
normal 2N (821)	2.5674	2.54131	2.55435	PI4KAP2	ENSG00000183506	22	21827289	21871822
22qdup (6)	3.14289	2.61336	2.87813
22qdel (16)	5.52671	5.46905	5.49788
normal 2N (821)	5.53192	5.52153	5.52673	UBE2L3	ENSG00000185651	22	21903736	21978323
22qdup (6)	5.65068	5.48862	5.56965
22qdel (16)	4.70399	4.52801	4.616
normal 2N (821)	4.55002	4.52151	4.53577	YDJC	ENSG00000161179	22	21982378	21984353
22qdup (6)	4.76273	4.56062	4.66167
22qdel (16)	6.78363	6.48212	6.63288
normal 2N (821)	6.62293	6.57239	6.59766	SDF2L1	ENSG00000128228	22	21996550	21998587
22qdup (6)	6.88711	6.4781	6.6826
22qdel (16)	4.24694	4.14356	4.19525
normal 2N (821)	4.14595	4.12857	4.13726	PPIL2	ENSG00000100023	22	22006559	22052565
22qdup (6)	4.29664	4.17815	4.23739
22qdel (16)	3.85858	3.70704	3.78281
normal 2N (821)	3.77204	3.74895	3.7605	MAPK1	ENSG00000100030	22	22108789	22221970
22qdup (6)	3.70598	3.54405	3.62502
22qdel (16)	2.24576	2.04729	2.14653
normal 2N (821)	2.17094	2.14473	2.15783	PPM1F	ENSG00000100034	22	22273793	22307209
22qdup (6)	2.29863	2.05016	2.1744
22qdel (16)	3.31167	3.09464	3.20316
normal 2N (821)	3.03697	3.01275	3.02486	TOP3B	ENSG00000100038	22	22311397	22337213
22qdup (6)	3.29597	3.19395	3.24496
22qdel (16)	2.95699	2.73053	2.84376
normal 2N (821)	2.83665	2.78589	2.81127	LL22NC03-80A10.6	ENSG00000236850	22	22657589	22677203
22qdup (6)	3.16273	2.69652	2.92962
22qdel (16)	5.99712	4.14586	5.07149
normal 2N (821)	4.89879	4.63971	4.76925	IGLL5	ENSG00000254709	22	23229960	23238005
22qdup (6)	6.54768	3.52195	5.03482
22qdel (16)	2.59235	1.9993	2.29582
normal 2N (821)	2.43349	2.34077	2.38713	BCR	ENSG00000186716	22	23521891	23660224
22qdup (6)	2.9487	1.69018	2.31944
22qdel (16)	2.14911	0.789013	1.46906
normal 2N (821)	1.23482	1.07292	1.15387	IGLL1	ENSG00000128322	22	23915312	23922495
22qdup (6)	1.95729	0.387909	1.1726
22qdel (16)	2.19499	2.07355	2.13427
normal 2N (821)	1.92154	1.892	1.90677	GUSBP11	ENSG00000228315	22	23980674	24059543
22qdup (6)	2.32184	2.18578	2.25381
22qdel (16)	4.13285	3.53042	3.83164
normal 2N (821)	3.86508	3.75589	3.81048	VPREB3	ENSG00000128218	22	24094930	24096655
22qdup (6)	4.44834	2.97698	3.71266
22qdel (16)	5.57145	5.25527	5.41336
normal 2N (821)	5.31517	5.25382	5.28449	CHCHD10	ENSG00000250479	22	24108021	24110630
22qdup (6)	6.09704	4.65861	5.37782
22qdel (16)	6.52872	6.28566	6.40719
normal 2N (821)	6.44715	6.41741	6.43228	SMARCB1	ENSG00000099956	22	24129150	24176703
22qdup (6)	6.68409	6.20427	6.44418
22qdel (16)	4.00146	3.56718	3.78432
normal 2N (821)	3.47753	3.38574	3.43164	DERL3	ENSG00000099958	22	24176690	24181315
22qdup (6)	3.92066	3.1045	3.51258
22qdel (16)	2.24195	1.98397	2.11296
normal 2N (821)	1.94143	1.8985	1.91997	SLC2A11	ENSG00000133460	22	24198890	24227740
22qdup (6)	2.31327	1.85857	2.08592
22qdel (16)	4.00197	3.80324	3.90261
normal 2N (821)	3.96275	3.91619	3.93947	MIF	ENSG00000240972	22	24236191	24237414
22qdup (6)	4.60575	3.4827	4.04423
22qdel (16)	4.56343	4.29796	4.43069
normal 2N (821)	4.48715	4.44757	4.46736	DDT	ENSG00000099977	22	24313554	24322660
22qdup (6)	4.57599	4.36151	4.46875
22qdel (16)	2.80934	2.57646	2.6929
normal 2N (821)	2.50031	2.44735	2.47383	AP000351.10	ENSG00000235231	22	24373117	24374043
22qdup (6)	2.86035	2.31189	2.58612
22qdel (16)	2.60431	1.67574	2.14003
normal 2N (821)	2.07165	1.93244	2.00204	GSTT1	ENSG00000184674	22	24376133	24384680
22qdup (6)	3.37654	1.36789	2.37222
22qdel (16)	3.55637	3.50337	3.52987
normal 2N (821)	3.57521	3.55971	3.56746	CABIN1	ENSG00000099991	22	24407642	24574596
22qdup (6)	3.55526	3.51228	3.53377
22qdel (16)	2.26393	2.2088	2.23636
normal 2N (821)	2.41313	2.39732	2.40523	SPECC1L	ENSG00000100014	22	24666786	24813707
22qdup (6)	2.33949	2.26705	2.30327
22qdel (16)	5.06626	5.01053	5.03839
normal 2N (821)	5.13088	5.11701	5.12395	C22orf13	ENSG00000138867	22	24936406	24951903
22qdup (6)	5.05904	4.95882	5.00893
22qdel (16)	6.01656	5.91445	5.9655
normal 2N (821)	5.98069	5.96309	5.97189	SNRPD3	ENSG00000100028	22	24951471	25005947
22qdup (6)	6.34751	5.83671	6.09211
22qdel (16)	2.65464	2.17186	2.41325
normal 2N (821)	2.41071	2.33364	2.37217	GGT1	ENSG00000100031	22	24979718	25024972
22qdup (6)	2.81259	1.8645	2.33854
